# Supplementary material for: Enhanced Antioxidant, Antifungal, and Herbicidal Activities through Bioconversion of Diosgenin by Yarrowia lipolytica P01a
Source: Plants (Basel). 2024 Sep 20;13(18):2629. doi: 10.3390/plants13182629 (PMC11434977; doi:10.3390/plants13182629)
Supplement: Supplementary file 1 [file plants-13-02629-s001.zip]

Archive with 1 entries (1 files):
- plants-3148691-supplementary.pdf
